# Supplementary material for: Candidate effectors contribute to race differentiation and virulence of the lentil anthracnose pathogen Colletotrichum lentis
Source: BMC Genomics. 2015 Aug 22;16(1):628. doi: 10.1186/s12864-015-1836-2 (PMC4546252; doi:10.1186/s12864-015-1836-2)
Supplement: Additional file 1: — RT-qPCR expression profiling of candidate effectors of Colletotrichum lentis. Average CT, ΔCT, and 2^(− ΔCT), fold change and fold regulation values are listed in separate sheets. (XLS 37 kb) [file 12864_2015_1836_MOESM1_ESM.xls]

## Sheet: Average Ct
		AVG Ct					Standard Deviation
Position	Symbol	Mycelia	Conidia	24 hai	48 hai	72 hai	Mycelia	Conidia	24 hai	48 hai	72 hai
1	Actin	21.37	21.16	26.19	22.95	19.11	1.51773	0.190405	0.607107	1.35791	0.391939
2	ClCE1	22.93	29.09	30.7	27.92	19.53	0.798322	0.949887	0.677828	0.598785	0.460449
3	ClCE2	27	15.37	22.93	22.34	23.73	0.364435	0.516386	1.15611	0.862417	1.01011
4	ClCE3	25.67	31.06	32.89	29.59	20.97	0.95164	0.268598	0.17406	1.26182	1.25695
5	ClCE4	34.01	31.58	35	30.63	21.24	1.01489	0.383409	0.226417	0.749979	0.882094
6	ClCE5	27.3	26.46	32.61	29.06	22.29	0.69378	0.773901	0.0933303	1.13964	1.13816
7	ClCE6	35	35	35	31.9	23.14	0.153412	1.66142	0.223692	1.20863	1.1878
8	ClCE7	26.44	18.21	21.9	21.35	21.71	1.17431	0.96001	0.0433452	1.26166	1.53482
9	ClCE8	27.29	28.89	31.98	31.86	27.85	0.635486	1.25854	0.575042	0.213676	0.996699
10	ClCE9	21.32	19.19	25.62	25.73	20.42	0.615222	0.835433	0.172656	0.6613	0.92082
11	ClCE10	24.27	26.83	32.46	29.43	24.39	1.42128	0.855599	0.643467	2.00111	1.30815
12	ClCE11	28.73	24.44	25.2	24.46	24.42	0.274121	0.577007	0.0284393	0.340786	0.623664
13	ClCE12	17.42	24.97	30.56	25.06	19.39	0.698035	0.654519	0.393627	1.28033	0.627163
14	ClCE15	16.33	18.52	26.19	21.97	14.71	0.35942	0.918732	0.124625	0.453691	1.44087
15	ClCE18	22.36	23.75	27.57	17.52	15.86	0.0565685	0.615183	0.240416	0.26163	0.806102

## Sheet: Average Delta(Ct)
		AVG Delta(Ct) (Ct(GOI) - Ave Ct(HKG))
Position	Symbol	Mycelia	Conidia	24 hai	48 hai	72 hai
1	Actin	0	0	0	0	0
2	ClCE1	1.56379	7.93401	4.51494	4.97175	0.427396
3	ClCE2	5.62632	-5.78487	-3.25618	-0.611988	4.62188
4	ClCE3	4.30225	9.90706	6.70384	6.6392	1.86868
5	ClCE4	12.6455	10.4253	8.81339	7.67955	2.13711
6	ClCE5	5.93414	5.30213	6.42122	6.10797	3.18581
7	ClCE6	13.6306	13.8444	8.81339	8.95307	4.03349
8	ClCE7	5.07525	-2.94861	-4.29031	-1.59566	2.60263
9	ClCE8	5.91905	7.73297	5.7908	8.91313	8.74356
10	ClCE9	-0.044949	-1.96402	-0.564369	2.77737	1.30956
11	ClCE10	2.8956	5.66936	6.26839	6.47518	5.27932
12	ClCE11	7.36387	3.28551	-0.986722	1.51211	5.31004
13	ClCE12	-3.95366	3.81114	4.37048	2.10912	0.285288
14	ClCE15	-5.03445	-2.63314	0.00678	-0.982387	-4.3969
15	ClCE18	0.990598	2.58936	1.38339	-5.43482	-3.24568
	GOI	Gene of Interest	CLCE
	HKG	House Keeping Gene	Actin

## Sheet: 2^(-Avg.(Delta(Ct))
		2^(-Avg.(Delta(Ct))
Position	Symbol	Mycelia	Conidia	24 hai	48 hai	72 hai
1	Actin	1	1	1	1	1
2	ClCE1	0.338261	0.004089	0.043739	0.031868	0.743603
3	ClCE2	0.020245	55.1339	9.55452	1.52836	0.040614
4	ClCE3	0.050687	0.001042	0.009593	0.010032	0.273823
5	ClCE4	0.000156	0.000727	0.002223	0.004878	0.227336
6	ClCE5	0.016355	0.025345	0.011669	0.014498	0.109894
7	ClCE6	7.9e-05	6.8e-05	0.002223	0.002018	0.061066
8	ClCE7	0.029662	7.72004	19.5665	3.02233	0.164639
9	ClCE8	0.016527	0.004701	0.018063	0.002074	0.002333
10	ClCE9	1.03165	3.90147	1.47874	0.145858	0.403445
11	ClCE10	0.134381	0.01965	0.012973	0.01124	0.025749
12	ClCE11	0.006071	0.102556	1.98168	0.350599	0.025207
13	ClCE12	15.4943	0.071242	0.048345	0.231788	0.820578
14	ClCE15	32.7734	6.20376	0.995311	1.97573	21.0668
15	ClCE18	0.503269	0.16616	0.383318	43.2558	9.48525

## Sheet: Fold Change
		Fold Change (comparing to control group)
		Conidia		24 hai		48 hai		72 hai
Position	Symbol	Fold Change	Comments	Fold Change	Comments	Fold Change	Comments	Fold Change	Comments
1	Actin	1	OKAY	1	OKAY	1	OKAY	1	OKAY
2	ClCE1	0.0121	OKAY	0.1293	A	0.0942	OKAY	2.1983	OKAY
3	ClCE2	2723.39	OKAY	471.954	OKAY	75.4949	OKAY	2.0062	OKAY
4	ClCE3	0.0205	A	0.1893	A	0.1979	OKAY	5.4023	OKAY
5	ClCE4	4.6598	B	14.2427	B	31.2545	B	1456.65	A
6	ClCE5	1.5497	OKAY	0.7135	A	0.8865	OKAY	6.7194	OKAY
7	ClCE6	0.8623	C	28.1919	C	25.5903	B	774.494	A
8	ClCE7	260.269	OKAY	659.653	OKAY	101.893	OKAY	5.5505	OKAY
9	ClCE8	0.2844	OKAY	1.093	A	0.1255	A	0.1412	OKAY
10	ClCE9	3.7818	OKAY	1.4334	OKAY	0.1414	OKAY	0.3911	OKAY
11	ClCE10	0.1462	OKAY	0.0965	A	0.0836	OKAY	0.1916	OKAY
12	ClCE11	16.8931	OKAY	326.422	OKAY	57.7507	OKAY	4.1521	OKAY
13	ClCE12	0.0046	OKAY	0.0031	A	0.015	OKAY	0.053	OKAY
14	ClCE15	0.1893	OKAY	0.0304	OKAY	0.0603	OKAY	0.6428	OKAY
15	ClCE18	0.3302	OKAY	0.7617	OKAY	85.9497	OKAY	18.8473	OKAY
Comments:
A: This gene’s average threshold cycle is relatively high (> 30) in either the control or the test sample, and is reasonably low in the other sample (< 30).						Control group	Mycelia
These data mean that the gene’s expression is relatively low in one sample and reasonably detected in the other sample suggesting that the actual fold-change value is at least as large as the calculated and reported fold-change result.
This fold-change result may also have greater variations if p value > 0.05; therefore, it is important to have a sufficient number of biological replicates to validate the result for this gene.
B: This gene’s average threshold cycle is relatively high (> 30), meaning that its relative expression level is low, in both control and test samples, and the p-value for the fold-change is either unavailable or relatively high (p > 0.05).
This fold-change result may also have greater variations; therefore, it is important to have a sufficient number of biological replicates to validate the result for this gene.
C: This gene’s average threshold cycle is either not determined or greater than the defined cut-off value (default 35), in both samples meaning that its expression was undetected, making this fold-change result erroneous and un-interpretable.
Fold Change & Fold Regulation:
Fold-Change (2^(- Delta Delta Ct)) is the normalized gene expression (2^(- Delta Ct)) in the Test Sample divided the normalized gene expression (2^(- Delta Ct)) in the Control Sample.
Fold-Regulation represents fold-change results in a biologically meaningful way. Fold-change values greater than one indicate a positive- or an up-regulation, and the fold-regulation is equal to the fold-change.
Fold-change values less than one indicate a negative or down-regulation, and the fold-regulation is the negative inverse of the fold-change.
Fold-change and fold-regulation values greater than 2 are indicated in red; fold-change values less than 0.5 and fold-regulation values less than -2 are indicated in blue.

## Sheet: Fold Regulation
		Up-Down Regulation (comparing to control group)
		Group 1		Group 2		Group 3		Group 4
Position	Symbol	Fold Regulation	Comments	Fold Regulation	Comments	Fold Regulation	Comments	Fold Regulation	Comments
1	Actin	1	OKAY	1	OKAY	1	OKAY	1	OKAY
2	ClCE1	-82.7233	OKAY	-7.7337	A	-10.6145	OKAY	2.1983	OKAY
3	ClCE2	2723.39	OKAY	471.954	OKAY	75.4949	OKAY	2.0062	OKAY
4	ClCE3	-48.6649	A	-5.2838	A	-5.0523	OKAY	5.4023	OKAY
5	ClCE4	4.6598	B	14.2427	B	31.2545	B	1456.65	A
6	ClCE5	1.5497	OKAY	-1.4016	A	-1.1281	OKAY	6.7194	OKAY
7	ClCE6	-1.1597	C	28.1919	C	25.5903	B	774.494	A
8	ClCE7	260.269	OKAY	659.653	OKAY	101.893	OKAY	5.5505	OKAY
9	ClCE8	-3.516	OKAY	1.093	A	-7.9672	A	-7.0837	OKAY
10	ClCE9	3.7818	OKAY	1.4334	OKAY	-7.073	OKAY	-2.5571	OKAY
11	ClCE10	-6.8389	OKAY	-10.3588	A	-11.9553	OKAY	-5.2188	OKAY
12	ClCE11	16.8931	OKAY	326.422	OKAY	57.7507	OKAY	4.1521	OKAY
13	ClCE12	-217.489	OKAY	-320.492	A	-66.8467	OKAY	-18.8822	OKAY
14	ClCE15	-5.2828	OKAY	-32.9278	OKAY	-16.588	OKAY	-1.5557	OKAY
15	ClCE18	-3.0288	OKAY	-1.3129	OKAY	85.9497	OKAY	18.8473	OKAY
Comments:
A: This gene’s average threshold cycle is relatively high (> 30) in either the control or the test sample, and is reasonably low in the other sample (< 30).						Control group	Mycelia
These data mean that the gene’s expression is relatively low in one sample and reasonably detected in the other sample suggesting that the actual fold-change value is at least as large as the calculated and reported fold-change result.
This fold-change result may also have greater variations if p value > 0.05; therefore, it is important to have a sufficient number of biological replicates to validate the result for this gene.
B: This gene’s average threshold cycle is relatively high (> 30), meaning that its relative expression level is low, in both control and test samples, and the p-value for the fold-change is either unavailable or relatively high (p > 0.05).
This fold-change result may also have greater variations; therefore, it is important to have a sufficient number of biological replicates to validate the result for this gene.
C: This gene’s average threshold cycle is either not determined or greater than the defined cut-off value (default 35), in both samples meaning that its expression was undetected, making this fold-change result erroneous and un-interpretable.
Fold Change & Fold Regulation:
Fold-Change (2^(- Delta Delta Ct)) is the normalized gene expression (2^(- Delta Ct)) in the Test Sample divided the normalized gene expression (2^(- Delta Ct)) in the Control Sample.
Fold-Regulation represents fold-change results in a biologically meaningful way. Fold-change values greater than one indicate a positive- or an up-regulation, and the fold-regulation is equal to the fold-change.
Fold-change values less than one indicate a negative or down-regulation, and the fold-regulation is the negative inverse of the fold-change.
Fold-change and fold-regulation values greater than 2 are indicated in red; fold-change values less than 0.5 and fold-regulation values less than -2 are indicated in blue.
