# Supplementary material for: Candidate effectors contribute to race differentiation and virulence of the lentil anthracnose pathogen Colletotrichum lentis
Source: BMC Genomics. 2015 Aug 22;16(1):628. doi: 10.1186/s12864-015-1836-2 (PMC4546252; doi:10.1186/s12864-015-1836-2)
Supplement: Additional file 2: — RT-qPCR primers used to quantify expression of Colletotrichum lentis candidate effectors in an infection time-course on lentil cultivar Eston. (XLSX 10 kb) [file 12864_2015_1836_MOESM2_ESM.xlsx]

## Sheet: Sheet1
Name	Sequence (5’→3’)
qActin-Forward	CACCATGGTATCATGATCGG
qActin-Reverse	GACACGGAGCTCGTTGTAGA
ClCE1-Forward	GGCATCTTTCTCACGGACTAC
ClCE1-Reverse	TGAACGACAGTACAGCCAAG
ClCE2-Forward	CTGAGCAGATCCACCGTCT
ClCE2-Reverse	TTCGGGAGCTACAGTTCTCA
ClCE3-Forward	GCCAAGATGCCTTCCAGA
ClCE3-Reverse	GGTACCAGGATCACATCGG
ClCE4-Forward	GAAGATTTCCGGCAACAAGT
ClCE4-Reverse	CAGCAGTTGCGATAGATGGT
ClCE5-Forward	AAACAGACGACTTTCGTCACC
ClCE5-Reverse	GGCGATCTCAATGTTCTCAA
ClCE6-Forward	CGATGTCAACAACACCTTCC
ClCE6-Reverse	TACACCAGCTTTCCCTCCTT
ClCE7-Forward	GATACGCTTGCCAAGAGACA
ClCE7-Reverse	GGACTTCCAGGGTGGATTC
ClCE8-Forward	ACCTGCTCCTCTACCACGTC
ClCE8-Reverse	ACGATGCTCAGCTGCTTGTA
ClCE9-Forward	TCGGCGTACGACTACATTTC
ClCE9-Reverse	TGTCTTGCCAAGGTTCTGTC
ClCE10-Forward	AGCACCACCCTTCTCACTTC
ClCE10-Reverse	CTCGAGTCCCAGTTGTAGGC
ClCE11-Forward	CAAGACCGCCCTCCTCGCCATCA
ClCE11-Reverse	AGGAGCAGCAGTCGGCCTT
ClCE12-Forward	CTCCACGAGAGCTGCACTT
ClCE12-Reverse	GTTGCCGGAGTTCTGGAC
ClCE14-Forward	GAAGCCGTCTGCAGTAACAA
ClCE14-Reverse	GGACCTGTGTCCCAGATAGG
ClCE15-Forward	GTTGAGATGTACCGGACCCT
ClCE15-Reverse	CAGTCGGGATGATATTGTGC
ClCE18-Forward	CTCTTTCGTTGCCATTATGCTG
ClCE18-Reverse	CCTCGGTAAATTGAGAATTGCG
ClToxB-Forward	AAGGCTACACCATCCATGCC
ClToxB-Reverse	CAATACCCGTTGGCTTTGCG
