# Supplementary material for: Candidate effectors contribute to race differentiation and virulence of the lentil anthracnose pathogen Colletotrichum lentis
Source: BMC Genomics. 2015 Aug 22;16(1):628. doi: 10.1186/s12864-015-1836-2 (PMC4546252; doi:10.1186/s12864-015-1836-2)
Supplement: Additional file 3: — KASPar markers (ClCE6 and ClCE8). Two forward primers in which the 3-prime end corresponds to one of the SNP alleles (Allele C corresponds to race 0 and T to race 1) and the 5-prime end is tailed with fluorophore FAM (C allele) and VIC (T allele), and a common reverse primer were used for each candidate effector. (XLSX 9 kb) [file 12864_2015_1836_MOESM3_ESM.xlsx]

## Sheet: Sheet1
Name	Sequence (5’→3’)
ClCE6_ALC	GAAGGTGACCAAGTTCATGCTCAGTGGCCGGTGAGCTCG (FAM tail)
ClCE6_ALT	GAAGGTCGGAGTCAACGGATTCCAGTGGCCGGTGAGCTCA (VIC tail)
ClCE6_C2	ACCCGGCGAACCCCAAGAACTT
ClCE8_ALC	GAAGGTGACCAAGTTCATGCTCCGACGGCGTCGACTCGC (FAM tail)
ClCE8_ALT	GAAGGTCGGAGTCAACGGATTCCGACGGCGTCGACTCGT (VIC tail)
ClCE8_C2	AGCAGGGTGGCGGCCTGCA
