# Supplementary material for: Candidate effectors contribute to race differentiation and virulence of the lentil anthracnose pathogen Colletotrichum lentis
Source: BMC Genomics. 2015 Aug 22;16(1):628. doi: 10.1186/s12864-015-1836-2 (PMC4546252; doi:10.1186/s12864-015-1836-2)
Supplement: Additional file 4: — Primers used in transient expression vector construction. Primer set CT30ToxBF/R was used to clone ClToxB into the binary vector pGR106 whereas ClToxB without signal peptide was cloned into pGR106 using the primer set CT30ToxB∆SP/CT30ToxBR. (XLSX 9 kb) [file 12864_2015_1836_MOESM4_ESM.xlsx]

## Sheet: Sheet1
Name	Sequence (5’→3’)
CT30ToxBF	CAATCGATATGAAGTTCACCGCCACCATC (ClaI)
CT30ToxBR	GTGCGGCCGCCTATTGACCCGGTTGGCAATA (NotI)
CT30ToxB∆SP	CAATCGATATGGAACCCAACTATGGTTGCCGG (ClaI)
