# Supplementary material for: Candidate effectors contribute to race differentiation and virulence of the lentil anthracnose pathogen Colletotrichum lentis
Source: BMC Genomics. 2015 Aug 22;16(1):628. doi: 10.1186/s12864-015-1836-2 (PMC4546252; doi:10.1186/s12864-015-1836-2)
Supplement: Additional file 5: — Primers used to construct pSilent-Dual 1-ClToxB construct. Underline sites are EcoRV restriction sites and used to clone ClToxB ORF into the plasmid pSilent-Dual 1. (XLSX 9 kb) [file 12864_2015_1836_MOESM5_ESM.xlsx]

## Sheet: Sheet1
Name	Sequence (5’→3’)
ClToxBSF	CAGATATCATGAAGTTCACCGCCACCATC
ClToxBSR	CAGATATCCTATTGACCCGGTTGGCAATA
